# Supplementary material for: Knowledge and Preventive Practices Toward COVID-19 Among Sex Workers in Chiang Mai, Thailand
Source: Int J Environ Res Public Health. 2025 Dec 3;22(12):1814. doi: 10.3390/ijerph22121814 (PMC12733356; doi:10.3390/ijerph22121814)
Supplement: Supplementary file 1 [file ijerph-22-01814-s001.zip]

Archive with 1 entries (1 files):
- ijerph-3926943-supplementary.pdf
